# Supplementary material for: End-to-End Learning Framework for IMU-Based 6-DOF Odometry
Source: Sensors (Basel). 2019 Aug 31;19(17):3777. doi: 10.3390/s19173777 (PMC6749526; doi:10.3390/s19173777)
Supplement: Supplementary file 2 [file sensors-19-03777-s002.zip]

Archive with 1 entries (1 files):
- sensors-559285-SI.mp4
